# Supplementary material for: Direct quantification of ecological drift at the population level in synthetic bacterial communities
Source: ISME J. 2020 Aug 27;15(1):55–66. doi: 10.1038/s41396-020-00754-4 (PMC7852547; doi:10.1038/s41396-020-00754-4)
Supplement: Supplementary file 2 — Dataset 1 [file 41396_2020_754_MOESM2_ESM.xlsx]

## Sheet: Cell counts
	B42 (cells μl-1)					Difference of the slope (α) of log(cells μl-1)= αTime +β between monocultures and mixed cultures
Time (min)	Monoculture	Mixed culture with E310	Mixed culture with E111	Mixed culture with both
0	89.8085	44.8773	60.1714	33.147					ANCOVA statistics comparing the slopes
60	199.093	95.3869	112.519	67.7566					F	p	α mono	α mixed
80	264.047	130.236	167.72	99.274				with E310	15.62	0.00093	0.0062	0.00576
100	342.331	165.255	231.487	115.646				with E111	19.4	0.00034	0.0062	0.007
120	480.336	205.973	348.928	138.5				with both	43.9	3.21e-06	0.0062	0.0052
140	619.689	259.046	470.692	164.649
160	775.497	350.447	666.04	214.344
180	1090.54	480.748	910.048	299.773
200	1410.21	617.457	1254.37	378.467
220	2069.89	819.612	1794.33	481.858
240	2708.38	1087.45	2465.64	631.778
	E310 (cells μl-1)
Time (min)	Monoculture	Mixed culture with B42	Mixed culture with E111	Mixed culture with both
0	79.8407	36.5647	104.553	35.7194					ANCOVA statistics comparing the slopes
60	73.0987	52.3884	110.313	37.7187					F	p	α mono	α mixed
80	75.0481	53.0282	110.791	39.5206				with B42	24.1	0.00011	0.001	0.00228
100	78.6638	58.3469	133.738	44.5791				with E111	10.82	0.004	0.001	0.00215
120	85.6352	57.6107	126.002	44.9978				with both	1.74	0.2	0.001	0.0013
140	90.21	66.3253	136	50.3289
160	94.3975	79.3394	157.032	55.8972
180	98.0212	79.137	185.253	53.3823
200	98.8697	93.8195	203.143	55.8802
220	114.724	109.208	292.802	59.3894
240	135.649	152.044	332.132	75.9082
	E111 (cells μl-1)
Time (min)	Monoculture	Mixed culture with B42	Mixed culture with E310	Mixed culture with both
0	116.493	70.985	74.5876	38.2449					ANCOVA statistics comparing the slopes
60	114.377	80.6689	78.8916	36.7958					F	p	α mono	α mixed
80	115.271	76.4364	80.788	36.1267				with B42	4.689	0.044	0.00211	0.00413
100	120.972	86.1761	91.2893	39.0152				with E310	4.835	0.041	0.00211	0.00412
120	127.986	103.834	103.052	39.7022				with both	5.956	0.0252	0.00211	0.0006
140	121.642	104.06	108.076	35.5881
160	135.984	134.06	139.725	37.812
180	141.78	157.676	177.19	36.2756
200	179.957	255.908	265.676	38.9867
220	279.449	427.629	418.354	47.6782
240	481.809	818.372	826.638	61.3953
