# Supplementary material for: Direct quantification of ecological drift at the population level in synthetic bacterial communities
Source: ISME J. 2020 Aug 27;15(1):55–66. doi: 10.1038/s41396-020-00754-4 (PMC7852547; doi:10.1038/s41396-020-00754-4)
Supplement: Supplementary file 3 — Dataset 2 [file 41396_2020_754_MOESM3_ESM.xlsx]

## Sheet: Supplementary_Dataset_2.txt
CV	strain	cells μl-1
7.73093	B42	16.2528
18.1554	E310	17.9659
13.0838	E310	20.1245
11.9989	B42	21.541
2.17701	E310	22.39
7.99904	E310	22.4776
5.36516	E310	22.58
6.47267	E310	22.76
3.72342	E111	23.0849
17.4081	B42	23.1527
6.62937	E310	23.21
7.79324	E111	23.3447
4.11197	E111	23.5672
13.1963	E310	24.1131
10.618	E111	25.0414
6.58145	E111	25.1186
9.18761	E111	25.3486
6.97449	B42	25.5086
5.46053	E310	25.56
7.70003	B42	25.59
10.9898	E111	25.893
8.2214	E310	26.13
6.06626	E111	26.2869
3.33089	B42	26.8336
3.60676	B42	26.946
10.7096	E111	27.3077
9.82995	E310	27.5393
3.70224	E111	28.0588
8.41279	E111	28.3018
7.90756	E111	28.7148
3.69887	B42	28.9397
7.65832	B42	31.3679
5.45981	B42	31.9733
7.50818	E111	32.8486
10.4097	E111	33.403
3.59606	E310	34.33
1.34654	E310	35.633
4.61067	B42	36.2
5.02624	E111	37.2076
7.19179	E310	37.3778
5.6603	E111	37.6106
8.60015	E310	38.5235
10.4768	E310	38.5894
4.59185	E111	39.5903
0.978724	E310	40.4
4.86725	E111	43.4038
1.93494	E111	43.9344
0.905681	B42	43.95
6.13009	E310	44.5789
0.858563	B42	45.6233
1.58842	B42	45.6673
5.02375	B42	48.4646
7.04142	B42	50.35
6.63873	E111	50.6578
11.0322	E310	50.75
9.18451	E310	54.8524
7.97831	E111	59.8445
6.79212	B42	59.89
5.83069	B42	64.5073
4.89876	B42	71.3978
5.54132	E310	72.53
4.1851	B42	75.92
4.10937	E310	79.3802
3.8374	E111	81.6602
9.83114	E310	85.6245
4.91286	E111	98.7833
1.90188	B42	98.93
1.7245	E111	102.978
3.18105	B42	126
7.02793	E310	140.979
4.78614	E111	146.953
2.43765	E310	147.55
4.51396	B42	154.26
4.86847	E111	155.092
2.10419	B42	174.82
1.31561	E310	193.55
5.843	E310	202.57
4.63919	B42	215.742
1.61699	E310	218.07
3.12765	B42	228.5
3.70376	E310	229.34
6.14306	E111	238.926
5.53661	E111	249.557
1.21167	E111	254.513
2.17468	E310	257
2.35116	E111	257.061
2.94568	E111	258.996
1.62102	E111	259.352
2.84412	E111	262.397
1.67056	E111	271.392
2.75162	E111	274.686
3.41273	E111	276.562
1.43251	E310	280.47
2.45579	E111	286.286
4.21487	B42	292.434
0.891981	B42	297.76
1.5734	E310	308.7
1.99496	E310	310.28
2.95252	E310	311.82
1.93836	E111	321.326
3.71862	B42	334.87
2.05048	E111	338.896
9.13288	B42	352.068
1.76356	B42	391.33
0.213907	E310	409.07
3.49544	E111	439.932
4.65599	B42	483.91
3.84919	B42	502.11
1.65252	B42	666.29
0.400319	B42	879.77
2.16718	B42	881.97
3.14571	E310	941.29
3.78714	E310	971.66
1.63011	E111	1075.26
4.14144	E111	1097.14
4.0533	E111	1100.82
0.759059	E111	1102.01
1.41936	E310	1102.06
3.0852	B42	1128.2
1.93354	E111	1169.34
2.60953	E111	1181.27
1.8716	E111	1198.98
1.5001	E310	1227.45
1.72008	E111	1395.09
2.14865	E310	1410.4
2.71783	B42	1639.67
0.549563	E310	1673.56
2.03732	B42	2039.99
1.01891	E310	2052.8
2.87704	E111	2062.06
1.55256	B42	2164.1
1.43417	E310	2654.32
2.37088	B42	2911.99
0.729071	B42	2993.34
5.63318	E310	3066.83
6.33148	E111	3701.15
7.11868	E310	3766.08
0.76903	B42	3801.14
2.05538	B42	3879.37
1.77171	B42	5073.79
1.45613	E310	5882.51
1.11705	E111	6206.07
3.7074	B42	7571.08
2.09986	B42	13628.9
3.50723	B42	20304.3
3.95403	B42	30046.2
4.72943	B42	44391
2.05912	B42	63416.6
