# Supplementary material for: Direct quantification of ecological drift at the population level in synthetic bacterial communities
Source: ISME J. 2020 Aug 27;15(1):55–66. doi: 10.1038/s41396-020-00754-4 (PMC7852547; doi:10.1038/s41396-020-00754-4)
Supplement: Supplementary file 4 — Dataset 3 [file 41396_2020_754_MOESM4_ESM.xlsx]

## Sheet: Sheet1
Strain	Community	Target Total Cells μl-1	Target Cells μl-1 per strain	Cells μl-1	Log10(cells μl-1)	observed CV	predicted noise CV	upper 95%-limit predicted noise CV	stdev	z score
B42	B42 single	50	50	60.93	1.78483	1.81	4.62308	5.77707	0.576997	-4.87538
E310	E310 single	50	50	58.08	1.76403	1.53	4.70023	5.88491	0.59234	-5.35204
E111	E111 single	50	50	61.24	1.78704	2.16	4.61516	5.76603	0.575434	-4.26662
B42	B42+E310	50	25	16.14	1.2079	5.89	13.7884	22.3981	4.30484	-1.83478
E310	B42+E310	50	25	65.52	1.81637	4.67	4.51399	5.6253	0.555657	0.280773
B42	B42+E111	50	25	26.15	1.41747	3.1	7.23124	9.67127	1.22001	-3.38623
E111	B42+E111	50	25	42.31	1.62644	2.99	5.34786	6.80698	0.729555	-3.23192
E310	E310+E111	50	25	30.13	1.479	1.05	6.49108	8.51162	1.01027	-5.38578
E111	E310+E111	50	25	22.45	1.35122	2.84	8.35404	11.5215	1.58372	-3.48171
B42	B42+E310+E111	50	16.67	19.68	1.29403	2.39	9.79159	14.0659	2.13714	-3.46332
E310	B42+E310+E111	50	16.67	25.82	1.41196	5.64	7.30951	9.7966	1.24355	-1.34254
E111	B42+E310+E111	50	16.67	28.27	1.45133	4.28	6.79668	8.98488	1.0941	-2.30023
B42	B42 single	100	100	89.8085	1.95332	2.73936	4.12759	5.09436	0.483384	-2.87189
E310	E310 single	100	100	79.8407	1.90222	1.26191	4.25742	5.27162	0.507098	-5.90716
E111	E111 single	100	100	116.493	2.0663	2.37661	3.88633	4.76799	0.440829	-3.42473
B42	B42+E310	100	50	44.8773	1.65203	3.00341	5.20545	6.60159	0.698073	-3.15445
E310	B42+E310	100	50	36.5647	1.56306	0.44455	5.76053	7.41064	0.825058	-6.44316
B42	B42+E111	100	50	60.1714	1.77939	1.50179	4.64284	5.80465	0.580907	-5.40715
E111	B42+E111	100	50	70.985	1.85117	1.79427	4.40348	5.4724	0.534462	-4.88193
E310	E310+E111	100	50	104.553	2.01934	0.92354	3.97986	4.89405	0.457095	-6.6864
E111	E310+E111	100	50	74.5876	1.87267	3.6553	4.3398	5.38468	0.522441	-1.31019
B42	B42+E310+E111	100	33.33	33.147	1.52044	5.4279	6.09905	7.91558	0.908266	-0.738932
E310	B42+E310+E111	100	33.33	35.7194	1.5529	4.67497	5.83612	7.52263	0.843254	-1.37699
E111	B42+E310+E111	100	33.33	38.2449	1.58257	2.02627	5.62325	7.2084	0.792574	-4.53835
B42	B42 single	1000	1000	1040.46	3.01723	3.29094	2.94756	3.53425	0.293343	1.17056
E310	E310 single	1000	1000	1381.79	3.14044	1.14562	2.88808	3.45796	0.284939	-6.11521
E111	E111 single	1000	1000	1125.21	3.05123	2.16939	2.93042	3.51223	0.290909	-2.61603
B42	B42+E310	1000	500	445.554	2.6489	2.90312	3.17962	3.83399	0.327184	-0.845091
E310	B42+E310	1000	500	361.621	2.55825	1.78031	3.25399	3.93076	0.338385	-4.35503
B42	B42+E111	1000	500	383.265	2.5835	2.76425	3.2324	3.90263	0.335116	-1.39696
E111	B42+E111	1000	500	472.081	2.67402	1.88751	3.16048	3.80913	0.324328	-3.92493
E310	E310+E111	1000	500	1083.17	3.0347	1.06152	2.93868	3.52284	0.292081	-6.42684
E111	E310+E111	1000	500	1176.8	3.0707	1.47021	2.92086	3.49997	0.289557	-5.00989
B42	B42+E310+E111	1000	333.33	290.225	2.46273	3.22908	3.34259	4.04651	0.351962	-0.322498
E310	B42+E310+E111	1000	333.33	182.491	2.26124	2.25059	3.57489	4.35239	0.388751	-3.40655
E111	B42+E310+E111	1000	333.33	354.637	2.54978	2.14177	3.26139	3.94041	0.33951	-3.29774
